# Supplementary material for: Clinical Usefulness of FRAX Score for Predicting Sarcopenia in Patients with Chronic Liver Disease
Source: J Clin Med. 2021 Sep 9;10(18):4080. doi: 10.3390/jcm10184080 (PMC8465236; doi:10.3390/jcm10184080)
Supplement: Supplementary file 1 [file jcm-10-04080-s001.zip]

Archive with 1 entries (1 files):
- jcm-1323139-supplementary.pdf
